# Supplementary material for: Certain Soil Surfactants Could Become a Source of Soil Water Repellency after Repeated Application
Source: Nanomaterials (Basel). 2021 Sep 30;11(10):2577. doi: 10.3390/nano11102577 (PMC8538948; doi:10.3390/nano11102577)
Supplement: Supplementary file 1 [file nanomaterials-11-02577-s001.zip]

Archive with 1 entries (1 files):
- nanomaterials-1384138-supplementary.pdf
